# Supplementary material for: Sphingolipidomics of serum in extremely preterm infants: Association between low sphingosine-1-phosphate levels and severe retinopathy of prematurity
Source: Biochim Biophys Acta Mol Cell Biol Lipids. Author manuscript; Available in PMC 2021 Dec 1. (PMC8633973; doi:10.1016/j.bbalip.2021.158939)
Supplement: supplementary tables [file NIHMS1756979-supplement-supplementary_tables.xlsx]

## Sheet: Table S1
Cpd Name	Prec Ion	Prod Ion	Frag (V)	CE (V)	Internal standard	Response curve
dhS1P (d18:0)	382.2	266.3	81	27	S1Pd7	S1P (d18:1)
S1P (d18:1)	380.2	264.3	81	27	S1Pd7	S1P (d18:1)
S1P (d18:2)	378.2	262.3	81	27	S1Pd7	S1P (d18:1)
S1Pd7 (d18:1)	387.2	271.3	81	27	IST
dhCer (d18:0/16:0)	540.5	266.2	150	31	Cer (d18:1/17:0)	Cer (d18:1/16:0)/Cer (d18:1/24:1)
dhCer (d18:0/18:0)	568.6	266.2	150	31	Cer (d18:1/17:0)	Cer (d18:1/16:0)/Cer (d18:1/24:1)
dhCer (d18:0/20:0)	596.6	266.2	150	31	Cer (d18:1/17:0)	Cer (d18:1/16:0)/Cer (d18:1/24:1)
dhCer (d18:0/22:0)	624.6	266.2	150	31	Cer (d18:1/17:0)	Cer (d18:1/16:0)/Cer (d18:1/24:1)
dhCer (d18:0/23:0)	638.6	266.2	150	31	Cer (d18:1/17:0)	Cer (d18:1/16:0)/Cer (d18:1/24:1)
dhCer (d18:0/24:1)	650.6	266.2	150	31	Cer (d18:1/17:0)	Cer (d18:1/16:0)/Cer (d18:1/24:1)
dhCer (d18:0/24:0)	652.6	266.2	150	31	Cer (d18:1/17:0)	Cer (d18:1/16:0)/Cer (d18:1/24:1)
Cer (d18:1/14:0)	510.5	264.2	150	30	Cer (d18:1/17:0)	Cer (d18:1/16:0)/Cer (d18:1/24:1)
Cer (d18:1/16:1)	536.5	264.2	150	30	Cer (d18:1/17:0)	Cer (d18:1/16:0)/Cer (d18:1/24:1)
Cer (d18:1/16:0)	538.5	264.2	150	30	Cer (d18:1/17:0)	Cer (d18:1/16:0)/Cer (d18:1/24:1)
Cer (d18:1/17:0)	552.5	282.2	150	30	IST
Cer (d18:1/18:1)	564.5	264.2	150	30	Cer (d18:1/17:0)	Cer (d18:1/16:0)/Cer (d18:1/24:1)
Cer (d18:1/18:0)	566.5	264.2	150	30	Cer (d18:1/17:0)	Cer (d18:1/16:0)/Cer (d18:1/24:1)
Cer (d18:1/19:0)	580.5	264.2	150	30	Cer (d18:1/17:0)	Cer (d18:1/16:0)/Cer (d18:1/24:1)
Cer (d18:1/20:1)	592.5	264.2	150	30	Cer (d18:1/17:0)	Cer (d18:1/16:0)/Cer (d18:1/24:1)
Cer (d18:1/20:0)	594.5	264.2	150	30	Cer (d18:1/17:0)	Cer (d18:1/16:0)/Cer (d18:1/24:1)
Cer (d18:1/22:1)	620.6	264.2	150	30	Cer (d18:1/17:0)	Cer (d18:1/16:0)/Cer (d18:1/24:1)
Cer (d18:1/22:0)	622.6	264.2	150	30	Cer (d18:1/17:0)	Cer (d18:1/16:0)/Cer (d18:1/24:1)
Cer (d18:1/23:1)	634.6	264.2	150	30	Cer (d18:1/17:0)	Cer (d18:1/16:0)/Cer (d18:1/24:1)
Cer (d18:1/23:0)	636.6	264.2	150	30	Cer (d18:1/17:0)	Cer (d18:1/16:0)/Cer (d18:1/24:1)
Cer (d18:1/24:1)	648.6	264.2	150	30	Cer (d18:1/17:0)	Cer (d18:1/16:0)/Cer (d18:1/24:1)
Cer (d18:1/24:0)	650.6	264.2	150	30	Cer (d18:1/17:0)	Cer (d18:1/16:0)/Cer (d18:1/24:1)
Cer (d18:1/25:1)	662.6	264.2	150	30	Cer (d18:1/17:0)	Cer (d18:1/16:0)/Cer (d18:1/24:1)
Cer (d18:1/25:0)	664.6	264.2	150	30	Cer (d18:1/17:0)	Cer (d18:1/16:0)/Cer (d18:1/24:1)
Cer (d18:1/26:1)	676.6	264.2	150	30	Cer (d18:1/17:0)	Cer (d18:1/16:0)/Cer (d18:1/24:1)
Cer (d18:1/26:0)	678.6	264.2	150	30	Cer (d18:1/17:0)	Cer (d18:1/16:0)/Cer (d18:1/24:1)
Cer (d18:2/14:0)	508.5	262.2	150	23	Cer (d18:1/17:0)	Cer (d18:1/16:0)/Cer (d18:1/24:1)
Cer (d18:2/16:0)	536.5	262.2	150	23	Cer (d18:1/17:0)	Cer (d18:1/16:0)/Cer (d18:1/24:1)
Cer (d18:2/18:1)	562.5	262.2	150	23	Cer (d18:1/17:0)	Cer (d18:1/16:0)/Cer (d18:1/24:1)
Cer (d18:2/18:0)	564.5	262.2	150	23	Cer (d18:1/17:0)	Cer (d18:1/16:0)/Cer (d18:1/24:1)
Cer (d18:2/20:0)	592.5	262.2	150	23	Cer (d18:1/17:0)	Cer (d18:1/16:0)/Cer (d18:1/24:1)
Cer (d18:2/22:1)	618.6	262.2	150	23	Cer (d18:1/17:0)	Cer (d18:1/16:0)/Cer (d18:1/24:1)
Cer (d18:2/22:0)	620.6	262.2	150	23	Cer (d18:1/17:0)	Cer (d18:1/16:0)/Cer (d18:1/24:1)
Cer (d18:2/23:1)	632.6	262.2	150	23	Cer (d18:1/17:0)	Cer (d18:1/16:0)/Cer (d18:1/24:1)
Cer (d18:2/23:0)	634.6	262.2	150	23	Cer (d18:1/17:0)	Cer (d18:1/16:0)/Cer (d18:1/24:1)
Cer (d18:2/24:2)	644.6	262.2	150	23	Cer (d18:1/17:0)	Cer (d18:1/16:0)/Cer (d18:1/24:1)
Cer (d18:2/24:1)	646.6	262.2	150	23	Cer (d18:1/17:0)	Cer (d18:1/16:0)/Cer (d18:1/24:1)
Cer (d18:2/24:0)	648.6	262.2	150	23	Cer (d18:1/17:0)	Cer (d18:1/16:0)/Cer (d18:1/24:1)
HexCer (d18:0/16:0)	702.6	266.2	170	40	HexCer (d18:1/12:0)	HexCer (d18:1/18:0)/Cer (d18:1/24:1)
HexCer (d18:0/18:0)	730.6	266.2	170	40	HexCer (d18:1/12:0)	HexCer (d18:1/18:0)/Cer (d18:1/24:1)
HexCer (d18:0/20:0)	758.6	266.2	170	40	HexCer (d18:1/12:0)	HexCer (d18:1/18:0)/Cer (d18:1/24:1)
HexCer (d18:0/22:0)	786.6	266.2	170	40	HexCer (d18:1/12:0)	HexCer (d18:1/18:0)/Cer (d18:1/24:1)
HexCer (d18:0/23:0)	800.7	266.2	170	40	HexCer (d18:1/12:0)	HexCer (d18:1/18:0)/Cer (d18:1/24:1)
HexCer (d18:0/24:1)	812.7	266.2	170	40	HexCer (d18:1/12:0)	HexCer (d18:1/18:0)/Cer (d18:1/24:1)
HexCer (d18:0/24:0)	814.7	266.2	170	40	HexCer (d18:1/12:0)	HexCer (d18:1/18:0)/Cer (d18:1/24:1)
HexCer (d18:1/12:0)	644.5	264.2	170	40	IST
HexCer (d18:1/14:0)	672.6	264.2	170	40	HexCer (d18:1/12:0)	HexCer (d18:1/18:0)/Cer (d18:1/24:1)
HexCer (d18:1/16:1)	698.6	264.2	170	40	HexCer (d18:1/12:0)	HexCer (d18:1/18:0)/Cer (d18:1/24:1)
HexCer (d18:1/16:0)	700.6	264.2	170	40	HexCer (d18:1/12:0)	HexCer (d18:1/18:0)/Cer (d18:1/24:1)
HexCer (d18:1/18:1)	726.6	264.2	170	40	HexCer (d18:1/12:0)	HexCer (d18:1/18:0)/Cer (d18:1/24:1)
HexCer (d18:1/18:0)	728.6	264.2	170	40	HexCer (d18:1/12:0)	HexCer (d18:1/18:0)/Cer (d18:1/24:1)
HexCer (d18:1/20:0)	756.6	264.2	170	40	HexCer (d18:1/12:0)	HexCer (d18:1/18:0)/Cer (d18:1/24:1)
HexCer (d18:1/22:1)	782.7	264.2	170	40	HexCer (d18:1/12:0)	HexCer (d18:1/18:0)/Cer (d18:1/24:1)
HexCer (d18:1/22:0)	784.7	264.2	170	40	HexCer (d18:1/12:0)	HexCer (d18:1/18:0)/Cer (d18:1/24:1)
HexCer (d18:1/23:1)	796.7	264.2	170	40	HexCer (d18:1/12:0)	HexCer (d18:1/18:0)/Cer (d18:1/24:1)
HexCer (d18:1/23:0)	798.7	264.2	170	40	HexCer (d18:1/12:0)	HexCer (d18:1/18:0)/Cer (d18:1/24:1)
HexCer (d18:1/24:1)	810.7	264.2	170	40	HexCer (d18:1/12:0)	HexCer (d18:1/18:0)/Cer (d18:1/24:1)
HexCer (d18:1/24:0)	812.7	264.2	170	40	HexCer (d18:1/12:0)	HexCer (d18:1/18:0)/Cer (d18:1/24:1)
HexCer (d18:1/26:1)	838.7	264.2	170	40	HexCer (d18:1/12:0)	HexCer (d18:1/18:0)/Cer (d18:1/24:1)
HexCer (d18:1/26:0)	840.7	264.2	170	40	HexCer (d18:1/12:0)	HexCer (d18:1/18:0)/Cer (d18:1/24:1)
HexCer (d18:2/16:0)	698.6	262.2	170	40	HexCer (d18:1/12:0)	HexCer (d18:1/18:0)/Cer (d18:1/24:1)
HexCer (d18:2/18:0)	726.6	262.2	170	40	HexCer (d18:1/12:0)	HexCer (d18:1/18:0)/Cer (d18:1/24:1)
HexCer (d18:2/20:0)	754.6	262.2	170	40	HexCer (d18:1/12:0)	HexCer (d18:1/18:0)/Cer (d18:1/24:1)
HexCer (d18:2/22:0)	782.6	262.2	170	40	HexCer (d18:1/12:0)	HexCer (d18:1/18:0)/Cer (d18:1/24:1)
HexCer (d18:2/23:0)	796.6	262.2	170	40	HexCer (d18:1/12:0)	HexCer (d18:1/18:0)/Cer (d18:1/24:1)
HexCer (d18:2/24:0)	810.7	262.2	170	40	HexCer (d18:1/12:0)	HexCer (d18:1/18:0)/Cer (d18:1/24:1)
HexCer (d18:2/24:1)	808.7	262.2	170	40	HexCer (d18:1/12:0)	HexCer (d18:1/18:0)/Cer (d18:1/24:1)
Hex2Cer (d18:1/16:0)	862.7	264.2	170	53	HexCer (d18:1/12:0)	HexCer (d18:1/18:0)/Cer (d18:1/24:1)
Hex2Cer (d18:1/18:0)	890.7	264.2	170	53	HexCer (d18:1/12:0)	HexCer (d18:1/18:0)/Cer (d18:1/24:1)
Hex2Cer (d18:1/18:1)	888.7	264.2	170	53	HexCer (d18:1/12:0)	HexCer (d18:1/18:0)/Cer (d18:1/24:1)
Hex2Cer (d18:1/20:0)	918.7	264.2	170	53	HexCer (d18:1/12:0)	HexCer (d18:1/18:0)/Cer (d18:1/24:1)
Hex2Cer (d18:1/22:0)	946.7	264.2	170	53	HexCer (d18:1/12:0)	HexCer (d18:1/18:0)/Cer (d18:1/24:1)
Hex2Cer (d18:1/22:1)	944.7	264.2	170	53	HexCer (d18:1/12:0)	HexCer (d18:1/18:0)/Cer (d18:1/24:1)
Hex2Cer (d18:1/23:0)	960.7	264.2	170	53	HexCer (d18:1/12:0)	HexCer (d18:1/18:0)/Cer (d18:1/24:1)
Hex2Cer (d18:1/24:0)	974.7	264.2	170	53	HexCer (d18:1/12:0)	HexCer (d18:1/18:0)/Cer (d18:1/24:1)
Hex2Cer (d18:1/24:1)	972.7	264.2	170	53	HexCer (d18:1/12:0)	HexCer (d18:1/18:0)/Cer (d18:1/24:1)
Hex3Cer (d18:1/16:0)	1024.7	264.2	170	53	HexCer (d18:1/12:0)	HexCer (d18:1/18:0)/Cer (d18:1/24:1)
Hex3Cer (d18:1/18:0)	1052.7	264.2	170	53	HexCer (d18:1/12:0)	HexCer (d18:1/18:0)/Cer (d18:1/24:1)
Hex3Cer (d18:1/20:0)	1080.7	264.2	170	53	HexCer (d18:1/12:0)	HexCer (d18:1/18:0)/Cer (d18:1/24:1)
Hex3Cer (d18:1/22:0)	1108.8	264.2	170	53	HexCer (d18:1/12:0)	HexCer (d18:1/18:0)/Cer (d18:1/24:1)
Hex3Cer (d18:1/24:0)	1136.8	264.2	170	53	HexCer (d18:1/12:0)	HexCer (d18:1/18:0)/Cer (d18:1/24:1)
Hex3Cer (d18:1/24:1)	1134.8	264.2	170	53	HexCer (d18:1/12:0)	HexCer (d18:1/18:0)/Cer (d18:1/24:1)
SM 30:0 (d18:1/12:0)	647.5	184.1	200	48	IST
SM 32:1 (d18:1/14:0)	675.5	184.1	200	48	SM 30:0 (d18:1/12:0)
SM 34:2 (d18:1/16:1)	701.6	184.1	200	48	SM 30:0 (d18:1/12:0)
SM 34:1 (d18:1/16:0)	703.6	184.1	200	48	SM 30:0 (d18:1/12:0)
SM 36:2 (d18:1/18:1)	729.6	184.1	200	48	SM 30:0 (d18:1/12:0)
SM 36:1 (d18:1/18:0)	731.6	184.1	200	48	SM 30:0 (d18:1/12:0)
SM 37:1 (d18:1/19:0)	745.6	184.1	200	48	SM 30:0 (d18:1/12:0)
SM 38:2 (d18:1/20:1)	757.6	184.1	200	48	SM 30:0 (d18:1/12:0)
SM 38:1 (d18:1/20:0)	759.6	184.1	200	48	SM 30:0 (d18:1/12:0)
SM 39:1 (d18:1/21:0)	773.7	184.1	200	48	SM 30:0 (d18:1/12:0)
SM 40:2 (d18:1/22:1)	785.7	184.1	200	48	SM 30:0 (d18:1/12:0)
SM 40:1 (d18:1/22:0)	787.7	184.1	200	48	SM 30:0 (d18:1/12:0)
SM 41:2 (d18:1/23:1)	799.7	184.1	200	48	SM 30:0 (d18:1/12:0)
SM 41:1 (d18:1/23:0)	801.7	184.1	200	48	SM 30:0 (d18:1/12:0)
SM 42:3 (d18:1/24:2)	811.7	184.1	200	48	SM 30:0 (d18:1/12:0)
SM 42:2 (d18:1/24:1)	813.7	184.1	200	48	SM 30:0 (d18:1/12:0)
SM 42:1 (d18:1/24:0)	815.7	184.1	200	48	SM 30:0 (d18:1/12:0)
SM 43:2 (d18:1/25:1)	827.7	184.1	200	48	SM 30:0 (d18:1/12:0)
SM 43:1 (d18:1/25:0)	829.7	184.1	200	48	SM 30:0 (d18:1/12:0)
SM 44:2 (d18:1/26:1)	841.7	184.1	200	48	SM 30:0 (d18:1/12:0)
SM 44:1 (d18:1/26:0)	843.7	184.1	200	48	SM 30:0 (d18:1/12:0)
PC 30:0 |14:0/16:0	706.5	184.1	215	32	PC 34:0 (17:0/17:0)
PC 32:2 | 14:0/18:2, 16:1/16:1	730.5	184.1	215	32	PC 34:0 (17:0/17:0)
PC 32:1 | 16:0/16:1,	732.5	184.1	215	32	PC 34:0 (17:0/17:0)
PC 32:0 | 16:0/16:0	734.6	184.1	215	32	PC 34:0 (17:0/17:0)
PC 34:4 | 14:0/20:4, 16:1/18:3	754.5	184.1	215	32	PC 34:0 (17:0/17:0)
PC 34:3 | 14:0/20:3, 16:0/18:3, 16:1/18:2	756.6	184.1	215	32	PC 34:0 (17:0/17:0)
PC 34:2 | 16:0/18:2, 16:1/18:1	758.6	184.1	215	32	PC 34:0 (17:0/17:0)
PC 34:1 | 16:0/18:1	760.6	184.1	215	32	PC 34:0 (17:0/17:0)
PC 34:0 | 17:0/17:0	762.6	184.1	215	32	IST
PC 36:5 | 16:0/20:5	780.6	184.1	215	32	PC 34:0 (17:0/17:0)
PC 36:4 | 16:0/20:4	782.6	184.1	215	32	PC 34:0 (17:0/17:0)
PC 36:3 | 18:1/18:2	784.6	184.1	215	32	PC 34:0 (17:0/17:0)
PC 36:2 | 18:0/18:2, 18:1/18:1	786.6	184.1	215	32	PC 34:0 (17:0/17:0)
PC 36:1 | 18:0/18:1	788.6	184.1	215	32	PC 34:0 (17:0/17:0)
PC 38:6 | 16:0/22:6, 18:2/20:4	806.6	184.1	215	32	PC 34:0 (17:0/17:0)
PC 38:5 | 18:0/20:5	808.6	184.1	215	32	PC 34:0 (17:0/17:0)
PC 38:4 | 18:0/20:4, 18:1/20:3	810.6	184.1	215	32	PC 34:0 (17:0/17:0)
PC 38:3 | 18:0/20:3, 18:1/20:2	812.6	184.1	215	32	PC 34:0 (17:0/17:0)
PC 40:7 | 18:1/22:6, 20:3/20:4	832.6	184.1	215	32	PC 34:0 (17:0/17:0)
PC 40:6 | 18:0/22:6, 18:1/22:5, 20:2/20:4	834.6	184.1	215	32	PC 34:0 (17:0/17:0)
PC 40:5 | 18:0/22:5	836.6	184.1	215	32	PC 34:0 (17:0/17:0)
PC 40:4 | 18:0/22:4, 20:1/20:3	838.6	184.1	215	32	PC 34:0 (17:0/17:0)

## Sheet: Table S2
Lipid species	Overall p-value from MMRM	FDR adjusted p-value
S1P d18:1	<.0001	0.0001679
S1P d18:2	<.0001	0.0020116
Hex3Cer d18:1/18:0	0.0001	0.0041025
Cer d18:1/20:1	0.002	0.044326
SM 18:1/24:2	0.0081	0.121655
HexCer d18:0/18:0	0.0082	0.121655
Cer d18:1/23:1	0.0109	0.13913
dhCer d18:0/18:0	0.0192	0.212189
Hex3Cer d18:1/24:0	0.0234	0.212189
SM 18:1/18:0	0.0238	0.212189
HexCer d18:1/26:1	0.0275	0.219729
HexCer d18:1/22:1	0.0296	0.219729
Cer d18:1/22:1	0.0338	0.23083
HexCer d18:0/24:0	0.0363	0.23083
Hex3Cer d18:1/20:0	0.0409	0.242382
HexCer d18:2/24:1	0.0501	0.270915
Cer d18:2/18:1	0.0517	0.270915
Cer d18:1/18:0	0.0635	0.271509
Hex3Cer d18:1/24:1	0.0638	0.271509
Cer d18:2/23:0	0.0646	0.271509
HexCer d18:1/18:0	0.0694	0.271509
HexCer d18:1/26:0	0.0719	0.271509
HexCer d18:1/24:0	0.0724	0.271509
Hex3Cer d18:1/22:0	0.0736	0.271509
Cer d18:2/18:0	0.0763	0.271509
Hex3Cer d18:1/16:0	0.0818	0.27296
SM 18:1/16:1	0.0837	0.27296
HexCer d18:1/24:1	0.0881	0.27296
Cer d18:1/19:0	0.0889	0.27296
SM 18:1/24:0	0.1068	0.316845
Hex2Cer d18:1/22:0	0.1182	0.333221
HexCer d18:2/16:0	0.1198	0.333221
HexCer d18:0/24:1	0.1257	0.336726
HexCer d18:2/18:0	0.1291	0.336726
Cer d18:1/18:1	0.1324	0.336726
Cer d18:1/16:1	0.1426	0.352635
Cer d18:2/24:1	0.15	0.357444
dhCer d18:0/24:0	0.1526	0.357444
HexCer d18:1/23:1	0.1691	0.385822
Cer d18:2/14:0	0.1735	0.385933
SM 18:1/20:0	0.1813	0.393651
dhCer d18:0/20:0	0.1886	0.399738
dhCerd 18:0/16:0	0.2094	0.42432
HexCer d18:1/16:0	0.2098	0.42432
SM 18:1/16:0	0.2289	0.452771
Cer d18:2/22:1	0.2359	0.456322
HexCer d18:0/16:0	0.2493	0.472037
HexCer d18:2/20:0	0.2608	0.483512
Cer d18:2/24:0	0.271	0.492264
Cer d18:1/24:0	0.2832	0.504069
HexCer d18:1/18:1	0.2982	0.520333
Cer d18:2/24:2	0.3235	0.552935
HexCer d18:1/22:0	0.3293	0.552935
Cer d18:1/25:1	0.3426	0.564632
HexCer d18:1/23:0	0.3581	0.579431
Cer d18:1/26:1	0.4078	0.648146
Cer d18:1/16:0	0.4443	0.680343
Cer d18:1/25:0	0.4844	0.680343
Hex2Cer d18:1/20:0	0.4854	0.680343
SM 18:1/24:1	0.4962	0.680343
Cer d18:1/14:0	0.5019	0.680343
Cer d18:1/24:1	0.5113	0.680343
HexCer d18:0/23:0	0.5221	0.680343
Hex2Cer d18:1/18:0	0.5276	0.680343
Hex2Cer d18:1/16:0	0.5304	0.680343
dhCer d18:0/23:0	0.5338	0.680343
Cer d18:2/22:0	0.5344	0.680343
Cer d18:1/20:0	0.5354	0.680343
Hex2Cer d18:1/24:0	0.5484	0.680343
Hex2Cer d18:1/24:1	0.5514	0.680343
Cer d18:1/22:0	0.5642	0.680343
HexCer d18:2/24:0	0.5689	0.680343
HexCer d18:0/22:0	0.5721	0.680343
Cer d18:2/23:1	0.5798	0.680343
SM 18:1/23:0	0.5869	0.680343
SM 18:1/22:0	0.5904	0.680343
dhCer d18:0/22:0	0.5932	0.680343
HexCer d18:1/20:0	0.6015	0.680343
Cer d18:1/26:0	0.6039	0.680343
Cer d18:1/23:0	0.6439	0.716329
Hex2Cer d18:1/23:0	0.6804	0.747608
Hex2Cer d18:1/22:1	0.7485	0.806543
Hex2Cer d18:1/18:1	0.7578	0.806543
HexCer d18:2/23:0	0.7612	0.806543
Cer d18:2/20:0	0.8186	0.854597
HexCer d18:2/22:0	0.8258	0.854597
dhCer d18:0/24:1	0.848	0.857884
HexCer d18:0/20:0	0.8482	0.857884
Cer d18:2/16:0	0.97	0.969961
